# Supplementary material for: Enhanced Stability and Improved Oral Absorption of Enzalutamide with Self-Nanoemulsifying Drug Delivery System
Source: Int J Mol Sci. 2024 Jan 18;25(2):1197. doi: 10.3390/ijms25021197 (PMC10815963; doi:10.3390/ijms25021197)
Supplement: Supplementary file 1 [file ijms-25-01197-s001.zip]

Archive with 1 entries (1 files):
- ijms-2795731-supplementary.pdf
